# Supplementary material for: Network structure underpinning (dys)homeostasis in chronic fatigue syndrome; Preliminary findings
Source: PLoS One. 2019 Mar 25;14(3):e0213724. doi: 10.1371/journal.pone.0213724 (PMC6433252; doi:10.1371/journal.pone.0213724)
Supplement: S2 File — (CSV) [file pone.0213724.s008.csv]

Variable	MRC 925	MRC 961	MRC 967	MRC 968	MRC 969	MRC 971	MRC 972	MRC 973	MRC 975
SBPa	105.69	124.57	105.43	105.96	101.33	109.09	107.51	122.48	89.91
EF	71.6	57.3	63.4	55.9	58.9	67.4	55.3	66.3	60.7
SV	69.1	50.9	52.6	59.3	51.3	56.5	50.6	77.4	74.5
HR	72	60	68	63	66	91	51	50	62
EDV	96.5	88.9	83	106.2	87.1	83.8	91.6	116.8	122.8
MASS	72.7	75.9	51.8	60.1	67.6	85.7	68.4	96.6	78.9
BPV	5.343	5.039	0.4245	1.611	5.296	1.357	2.742	4.4925	8.257
HRV	1.718	1.229	0.5355	1.338	1.085	1.194	0.514	0.898	2.132
BEI	67.769	46.875	47.059	54.545	60.63	60.656	64.286	80.392	30.303
SBPv	128.85925	138.53175	122.0144	126.63205	127.82405	119.70695	110.12315	130.2074	97.32049
DBPa	65.84	78.65	70.9	64.19	72.59	75.81	72.32	82.66	69.15
