# Supplementary material for: Network structure underpinning (dys)homeostasis in chronic fatigue syndrome; Preliminary findings
Source: PLoS One. 2019 Mar 25;14(3):e0213724. doi: 10.1371/journal.pone.0213724 (PMC6433252; doi:10.1371/journal.pone.0213724)
Supplement: S3 File — (CSV) [file pone.0213724.s009.csv]

Variable	MRC 015	MRC 033	MRC 043	MRC 045	MRC 046	MRC 048	MRC 051	MRC 052	MRC 055	MRC 060	MRC 062	MRC 063	MRC 064	MRC 070	MRC 074
SBP	89.19	120.03	147.05	100.37	81.37	98.59	89.89	64.06	131.33	117.32	78.89	94.28	83.03	101.17	114.8
EF	55.6	52	59.2	60.7	63.5	56.7	63.4	65.5	66.6	65.7	55.2	63.3	64.9	67.8	66.5
SV	42.3	67.8	47.6	56.1	60.7	49.6	50.3	48	88.1	61.3	39.4	58.2	67.7	47.5	68
HR	60	61	67	70	50	79	75	95	64	63	61	74	60	62	73
EDV	76.2	130.2	80.4	92.3	95.5	87.4	79.2	73.2	132.4	93.4	71.4	92	104.3	70	102.2
MASS	44.4	117.7	52.3	60.5	43.6	62.4	56.5	68.6	87.4	54.5	63.4	75	68.1	48	67
BPV	7.684	4.1535	0.951	3.289	2.676	6.4755	3.696	3.009	0.8415	3.928	5.842	2.041	11.088	10.857	2.8935
HRV	2.812	1.801	0.7945	2.157	0.702	1.2935	1.089	1.4605	0.917	1.823	1.178	2.136	0.924	3.0185	0.743
BEI	70.149	67.742	62.069	41.935	63.158	85.714	75	32.231	81.579	94.574	81.579	38.281	48.98	86.585	73.077
SBPv	134.1993	124.56165	175.41435	129.95235	92.96882	93.73325	105.0282	98.728855	135.60245	129.2395	112.4435	111.573845	58.113935	142.3023	153.9677
IL21	156.3	156.3	0	0	0	0	0	0	0	0	0	0	0	0	0
IFNg	0	0	1.4	1.4	4.32	0	0	0	7.88	5.36	2.58	1.4	0	2.58	5.36
IL17	0	0	18.46	17.38	21.8	6.22	12.2	18.46	21.8	20.66	10.2	4.1	6.22	22.94	38.12
IL6	0	0	1.52	1.52	2.1	0	2.1	1.22	9.92	3.18	3.18	0	0	4.24	5.6
IL1b	0	0	0	2.24	2.24	0	2.24	3.74	5.48	1.58	3.74	2.24	0	1.58	6.66
IL12	0	0	0	0	1.3	0	1.3	4.9	4.9	3.06	88.6	0	0	0	0
Null	0.59	8.61	5.46	82.78	67.91	0.71	0	1.04	3.08	2.34	11.12	5.43	9.4	2.72	0.86
LPS	7283.42	22440.98	8960.37	9542.16	17982.16	8079.17	3978.09	6425.22	12750.37	11505.2	13314.58	14501.77	9877.48	11572.71	28670.78
DEX10	5987.43	20718.23	9604.07	8461.52	15178.16	7896.11	2988.51	6357.15	12613.28	10080.19	14210.54	12298.19	12298.19	18857.84	25133.32
DEX100	3388.98	20391.99	6506.34	4534.19	6396.29	3411.36	1379.47	4081.66	10392.89	5263.78	7881.03	5895.84	7869.79	8857.61	7652.86
AUCg	66.5	139.25	162.67	528.07	69.88	144.84	24.27	53.64	79.84	81.57	111.54	62.87	56.78	88.75	100.07
CFQ	91	46	37	55	44	35	80	47	59	57	50	58	35	87	31
FIS	131	115	105	66	65	78	124	88	81	106	84	95	63	89	67
